# Supplementary material for: Impact of Service Quality of Low-Cost Carriers on Airline Image and Consumers’ Satisfaction and Loyalty during the COVID-19 Outbreak
Source: Int J Environ Res Public Health. 2021 Dec 22;19(1):83. doi: 10.3390/ijerph19010083 (PMC8750909; doi:10.3390/ijerph19010083)
Supplement: Supplementary file 1 [file ijerph-19-00083-s001.zip]

Archive with 1 entries (1 files):
- ijerph-1489284-supplementary.pdf
